# Supplementary material for: Metasecretome analysis of a lignocellulolytic microbial consortium grown on wheat straw, xylan and xylose
Source: Biotechnol Biofuels. 2015 Dec 1;8:199. doi: 10.1186/s13068-015-0387-8 (PMC4666044; doi:10.1186/s13068-015-0387-8)
Supplement: Supplementary file 2 — 10.1186/s13068-015-0387-8 Abundant clusters (clusters at 70 % identity with more than 3 sequences) of secreted proteins in xylose. [file 13068_2015_387_MOESM2_ESM.xls]

## Sheet: Sheet1
Cluster	Read ID representative, lengh in amino acids	# sequences in a cluster	Best PSI-BLAST hit vs. NCBI [organism source]	Total score	Query coverage	E-value	Identity	Accession No.	Domain name	Accession No Domain	Description Domain	E-value
1	HWI-M02024:25:000000000-A6PRD:1:1114:10762:7126_1_416_+, length:138	9	chaperone protein DnaK [Kluyvera ascorbata]	266	1	2e-82	0.99	WP_035896220.1	dnaK	PRK00290	molecular chaperone DnaK; Provisional	1e-114
2	HWI-M02024:26:000000000-A68G6:1:2110:3938:11444_107_473_-, length:121	7	isocitrate dehydrogenase [Klebsiella oxytoca]	250	1	6e-79	1	KGZ22757.1	PRK07006	PRK07006	isocitrate dehydrogenase; Reviewed	1e-121
3	HWI-M02024:25:000000000-A6PRD:1:1101:3550:15235_1_425_+, length:140	5	hypothetical protein [Kluyvera ascorbata]	176	0.66	1e-50	0.92	WP_035897299.1	PQQ_ABC_repeats	TIGR03866	PQQ-dependent catabolism-associated beta-propeller protein; Members of this protein family ...	2.2e-89
4	HWI-M02024:25:000000000-A6PRD:1:2105:10399:27572_1_318_+, length:105	5	ketol-acid reductoisomerase [Kluyvera ascorbata]	215	1	6e-65	0.98	WP_035896549.1	PRK05225	PRK05225	ketol-acid reductoisomerase; Validated	1.1e-70
5	HWI-M02024:26:000000000-A68G6:1:1108:18716:12424_1_420_+, length:139	5	phosphoglyceromutase [Acinetobacter johnsonii]	284	1	1e-90	0.99	WP_004692841.1	iPGM_N	pfam06415	BPG-independent PGAM N-terminus (iPGM_N); This family represents the N-terminal region of the ...	2.61e-69
6	HWI-M02024:25:000000000-A6PRD:1:2112:23165:8171_26_380_-, length:117	5	xylose isomerase [Kluyvera ascorbata]	236	1	2e-73	0.97	WP_035893121.1	XylA	COG2115	Xylose isomerase [Carbohydrate transport and metabolism]	5.18e-65
7	HWI-M02024:26:000000000-A68G6:1:2112:5829:21165_68_447_+, length:125	5	phosphopentomutase [Klebsiella oxytoca]	259	1	2e-82	0.99	WP_004128706.1	PRK05362	PRK05362	phosphopentomutase; Provisional	4.2e-60
8	HWI-M02024:26:000000000-A68G6:1:1114:7909:11231_1_464_-, length:154	5	methionine--tRNA ligase [Klebsiella pneumoniae]	308	1	2e-99	0.97	WP_040175856.1	metG	PRK00133	methionyl-tRNA synthetase; Reviewed	5.91e-93
9	HWI-M02024:26:000000000-A68G6:1:1109:10461:17594_1_436_-, length:144	4	oxidoreductase [Klebsiella oxytoca]	288	1	3e-95	0.97	WP_004113445.1	Aldo_ket_red	pfam00248	Aldo/keto reductase family; This family includes a number of K+ ion channel beta chain ...	9.09e-34
10	HWI-M02024:25:000000000-A6PRD:1:2103:13548:7192.2_36_250_+, length:70	4	30S ribosomal protein S8 [Kosakonia radicincitans]	142	1	3e-41	0.97	WP_007369818.1	rpsH	PRK00136	30S ribosomal protein S8; Validated	4.28e-41
11	HWI-M02024:25:000000000-A6PRD:1:1109:14543:19315.2_1_250_+, length:83	4	peptide ABC transporter substrate-binding protein [Klebsiella oxytoca]	175	1	7e-50	0.98	WP_004106744.1	PBP2_DppA_like	cd08493	The substrate-binding component of an ABC-type dipeptide import system contains the type 2 ...	2.99e-49
12	HWI-M02024:25:000000000-A6PRD:1:1103:3186:11548_11_463_-, length:149	4	serine hydroxymethyltransferase [Salmonella enterica]	304	1	4e-103	0.99	WP_023252393.1	glyA	PRK00011	serine hydroxymethyltransferase; Reviewed	1.95e-97
13	HWI-M02024:25:000000000-A6PRD:1:1110:5345:23337_1_343_+, length:114	4	thioredoxin reductase [Klebsiella oxytoca]	238	1	2e-75	0.98	WP_025108299.1	PRK10262	PRK10262	thioredoxin reductase; Provisional	1.71e-76
14	HWI-M02024:25:000000000-A6PRD:1:1111:11344:9510_1_485_-, length:161	3	acetate kinase [Salmonella enterica]	330	1	4e-112	0.98	WP_043943277.1	PRK00180	PRK00180	acetate kinase A/propionate kinase 2; Reviewed	6.25e-95
15	HWI-M02024:26:000000000-A68G6:1:1109:12248:17601_1_465_+, length:154	3	leucine ABC transporter substrate-binding protein [Klebsiella oxytoca]	313	1	9e-104	1	WP_032726776.1	PRK15404	PRK15404	leucine ABC transporter subunit substrate-binding protein LivK; Provisional	4.4e-103
16	HWI-M02024:25:000000000-A6PRD:1:1101:24338:22743_1_361_+, length:119	3	3-isopropylmalate dehydrogenase [Klebsiella pneumoniae]	234	1	9e-76	0.98	CDL61305.1	PRK00772	PRK00772	3-isopropylmalate dehydrogenase; Provisional	4.65e-73
17	HWI-M02024:25:000000000-A6PRD:1:1104:19265:5331_1_415_-, length:137	3	Protein Implicated in DNA repair function with RecA and MutS [Klebsiella oxytoca]	255	1	4e-84	0.91	AFN33812.1	CinA	pfam02464	Competence-damaged protein; CinA is the first gene in the competence-inducible (cin) operon, ...	4.68e-63
18	HWI-M02024:25:000000000-A6PRD:1:1114:8997:16858_1_492_+, length:163	3	xylulose kinase [Kluyvera ascorbata]	304	0.97	2e-98	0.92	WP_035893119.1	PRK15027	PRK15027	xylulokinase; Provisional	6.31e-117
19	HWI-M02024:26:000000000-A68G6:1:2111:9264:15334_1_473_+, length:156	3	inorganic diphosphatase [Citrobacter youngae]	212	0.87	6e-66	0.76	EFE07206.1	PRK01250	PRK01250	inorganic pyrophosphatase; Provisional	8.8e-62
20	HWI-M02024:25:000000000-A6PRD:1:2101:21432:20101_69_444_+, length:124	3	30S ribosomal protein S2 [Enterobacter sp.]	263	1	2e-86	1	WP_039078432.1	rpsB	PRK05299	30S ribosomal protein S2; Provisional	1.29e-90
21	HWI-M02024:25:000000000-A6PRD:1:2104:12202:20254_138_423_-, length:94	3	30S ribosomal protein S9 [Salmonella enterica]	187	1	7e-59	1	WP_043991312.1	rpsI	PRK00132	30S ribosomal protein S9; Reviewed	1.02e-57
22	HWI-M02024:25:000000000-A6PRD:1:1102:5531:6629_1_471_-, length:156	3	Isoleucyl-tRNA synthetase [Klebsiella pneumoniae]	317	1	1e-104	0.97	CDL60142.1	ileS	PRK05743	isoleucyl-tRNA synthetase; Reviewed	1.11e-114
23	HWI-M02024:25:000000000-A6PRD:1:2110:14301:8088_1_391_+, length:130	3	dihydrolipoamide dehydrogenase [Escherichia coli]	257	1	4e-84	0.96	WP_042072255.1	PRK06467	PRK06467	dihydrolipoamide dehydrogenase; Reviewed	4.93e-82
24	HWI-M02024:25:000000000-A6PRD:1:1104:14569:21162_1_490_-, length:161	3	xylose isomerase [Klebsiella sp.]	315	0.94	2e-103	0.95	EUB41621.1	PRK05474	PRK05474	xylose isomerase; Provisional	1.01e-92
25	HWI-M02024:26:000000000-A68G6:1:1110:12057:22068_110_465_+, length:117	3	fructose-bisphosphate aldolase [Citrobacter amalonaticus]	235	1	1e-76	1	WP_044327897.1	PRK09197	PRK09197	fructose-bisphosphate aldolase; Provisional	2.16e-72
26	HWI-M02024:25:000000000-A6PRD:1:1113:18484:19928_1_451_-, length:150	3	sulfate transporter subunit [Kluyvera ascorbata]	310	1	3e-103	0.99	WP_035896346.1	PRK10752	PRK10752	sulfate transporter subunit; Provisional	6.78e-117
27	HWI-M02024:26:000000000-A68G6:1:1113:14267:20264_1_459_+, length:152	3	peptide ABC transporter substrate-binding protein [Klebsiella oxytoca]	303	1	2e-97	0.95	WP_025108232.1	PRK15104	PRK15104	oligopeptide ABC transporter substrate-binding protein OppA; Provisional	4.51e-106
28	HWI-M02024:25:000000000-A6PRD:1:2114:7003:16185_1_425_+, length:141	3	ATP F0F1 synthase subunit alpha [Klebsiella pneumoniae]	283	1	6e-94	0.99	WP_040251776.1	PRK09281	PRK09281	F0F1 ATP synthase subunit alpha; Validated	1.08e-101
29	HWI-M02024:25:000000000-A6PRD:1:1109:24700:20598_1_461_+, length:151	3	ATP-dependent protease HslV [Klebsiella pneumoniae]	186	0.6	1e-57	1	CDL24228.1	PRK05456	PRK05456	ATP-dependent protease subunit HslV; Provisional	6.19e-70
30	HWI-M02024:26:000000000-A68G6:1:2101:15447:14222.1_31_250_+, length:72	3	glyoxalase I [Klebsiella oxytoca]	144	1	7e-42	0.97	WP_004102689.1	glyox_I	TIGR00068	lactoylglutathione lyase; Lactoylglutathione lyase is also known as aldoketomutase and ...	2.29e-44
31	HWI-M02024:25:000000000-A6PRD:1:1112:13362:14269_121_367_+, length:81	3	aspartate-semialdehyde dehydrogenase [Klebsiella variicola]	164	1	8e-48	0.96	WP_044653048.1	PRK06598	PRK06598	aspartate-semialdehyde dehydrogenase; Reviewed	1.23e-55
32	HWI-M02024:26:000000000-A68G6:1:1112:19580:13539_1_440_-, length:146	3	MULTISPECIES: superoxide dismutase [Klebsiella sp.]	278	0.93	1e-92	1	WP_004102696.1		PRK10543	superoxide dismutase; Provisional	2.05e-92
33	HWI-M02024:26:000000000-A68G6:1:2101:2825:14988.2_1_243_-, length:80	3	PTS system glucose-specific transporter subunit IIA [Klebsiella oxytoca]	155	1	3e-46	1	EKP27218.1	RK09439	PRK09439	PTS system glucose-specific transporter subunit; Provisional	2.36e-45
34	HWI-M02024:25:000000000-A6PRD:1:2114:14089:7066_1_476_+, length:157	3	beta-D-glucoside glucohydrolase [Klebsiella pneumoniae]	308	1	2e-103	0.94	WP_040247817.1	PRK15098	PRK15098	beta-D-glucoside glucohydrolase; Provisional	1.03e-113
35	HWI-M02024:25:000000000-A6PRD:1:1108:14251:4368.2_1_250_+, length:82	3	hypothetical protein [Klebsiella oxytoca]	174	1	2e-50	1	WP_016809346.1	Aldose_epim_Ec_c4013	cd09023	Aldose 1-epimerase, similar to Escherichia coli c4013; Proteins, similar to Escherichia coli ...	6.67e-30
36	HWI-M02024:26:000000000-A68G6:1:1106:17779:27778_1_430_-, length:142	3	alanyl-tRNA synthetase [Klebsiella variicola]	300	1	4e-99	1	WP_044613291.1	alaS	PRK00252	alanyl-tRNA synthetase; Reviewed	1.2e-111
37	HWI-M02024:25:000000000-A6PRD:1:2108:7254:8810_1_445_-, length:147	3	peptide ABC transporter substrate-binding protein [Klebsiella oxytoca]	283	0.95	9e-90	0.95	WP_004121703.1	PBP2_OppA	cd08504	The substrate-binding component of an ABC-type oligopetide import system contains the type 2 ...	1.81e-54
38	HWI-M02024:25:000000000-A6PRD:1:2109:15029:15487_99_411_+, length:103	3	50S ribosomal protein L17 [Escherichia vulneris]	210	1	2e-67	1	WP_042395993.1	rplQ	PRK05591	50S ribosomal protein L17; Validated	2.06e-57
