# Supplementary material for: Metasecretome analysis of a lignocellulolytic microbial consortium grown on wheat straw, xylan and xylose
Source: Biotechnol Biofuels. 2015 Dec 1;8:199. doi: 10.1186/s13068-015-0387-8 (PMC4666044; doi:10.1186/s13068-015-0387-8)
Supplement: Supplementary file 3 — 10.1186/s13068-015-0387-8 Abundant clusters (clusters at 70 % identity with more than 2 sequences) of secreted proteins in xylan. [file 13068_2015_387_MOESM3_ESM.xls]

## Sheet: Sheet1
Cluster	Read ID representative, lengh in amino acids	# sequences in a cluster	Best PSI-BLAST hit vs. NCBI [organism source]	Total score	Query coverage	E-value	Identity	Accession No.	Domain name	Accession No Domain	Description Domain	E-value
1	HWI-M02024:25:000000000-A6PRD:1:2110:25758:22320_1_416_+, length:137	5	glycine dehydrogenase [Flavobacterium sp.]	288	1	1e-88	0.97	WP_029272002.1	gcvP	TIGR00461	glycine dehydrogenase (decarboxylating); This apparently ubiquitous enzyme is found in ...	7.36e-64
2	HWI-M02024:25:000000000-A6PRD:1:1114:19897:7379_1_231_-, length:76	4	hydroperoxidase [Sphingobacterium sp.]	154	1	2e-42	0.97	WP_045756289.1	Catalase	pfam00199	Catalase;	3.12e-23
3	HWI-M02024:25:000000000-A6PRD:1:1111:17579:17129.2_1_250_+, length:82	3	xylose isomerase [Flavobacterium sp.]	150	0.84	3e-41	0.97	WP_029272872.1	PRK05474	PRK05474	xylose isomerase; Provisional	1.15e-40
4	HWI-M02024:25:000000000-A6PRD:1:2107:12266:15841_1_488_+, length:162	2	fructose-bisphosphate aldolase [Sphingobacterium sp.]	333	1	1e-111	1	WP_021192276.1	PRK09197	PRK09197	fructose-bisphosphate aldolase; Provisional	3.16e-104
5	HWI-M02024:25:000000000-A6PRD:1:1111:1994:17165_1_417_+, length:138	2	ribose-phosphate pyrophosphokinase [Flavobacterium sp.]	279	1	2e-91	0.99	WP_029271464.1	PRTases_typeI	cd06223	Phosphoribosyl transferase (PRT)-type I domain; Phosphoribosyl transferase (PRT) domain. The ...	1.3e-23
6	HWI-M02024:25:000000000-A6PRD:1:2110:19675:9398.1_1_250_+, length:83	2	hypothetical protein [Flavobacterium denitrificans]	148	0.97	7e-43	0.89	WP_026727605.1	OMP_b-brl_2	pfam13568	Outer membrane protein beta-barrel domain; This domain is found in a wide range of outer ...	2.94e-10
7	HWI-M02024:25:000000000-A6PRD:1:2104:14711:13656_1_471_-, length:156	2	3-oxoacyl-ACP synthase [Flavobacterium sp.]	275	0.84	2e-89	0.99	WP_008464493.1	ACP_syn_III_C	pfam08541	3-Oxoacyl-[acyl-carrier-protein (ACP)] synthase III C terminal; This domain is found on ...	3.02e-37
8	HWI-M02024:25:000000000-A6PRD:1:2101:14849:10105_1_254_+, length:83	2	dihydrolipoamide dehydrogenase [Flavobacterium sp.]	165	1	1e-46	1	WP_029268591.1	Dihydrolipoyl_dehydrogenase	TIGR01350	dihydrolipoamide dehydrogenase; This model describes dihydrolipoamide dehydrogenase, a ...	5.86e-31
9	HWI-M02024:25:000000000-A6PRD:1:1108:21292:26447.1_1_250_-, length:82	2	membrane protein [Sphingobacterium sp.]	156	1	6e-42	0.89	WP_045755908.1	OMP_RagA_SusC	TIGR04056	TonB-linked outer membrane protein, SusC/RagA family; This model describes a distinctive clade ...	0.00104
10	HWI-M02024:25:000000000-A6PRD:1:2110:2486:12628_1_388_-, length:128	2	hypothetical protein [Sphingobacterium sp.]	257	1	3e-84	0.98	WP_021190316.1	COG3652	COG3652	Predicted outer membrane protein [Function unknown]	4.25e-08
11	HWI-M02024:25:000000000-A6PRD:1:1102:4339:21237_1_384_-, length:127	2	triosephosphate isomerase [Sphingobacterium sp.]	257	1	1e-83	0.99	WP_021189729.1	TIM	cd00311	Triosephosphate isomerase (TIM) is a glycolytic enzyme that catalyzes the interconversion of ...	3.12e-54
