# Supplementary material for: Metasecretome analysis of a lignocellulolytic microbial consortium grown on wheat straw, xylan and xylose
Source: Biotechnol Biofuels. 2015 Dec 1;8:199. doi: 10.1186/s13068-015-0387-8 (PMC4666044; doi:10.1186/s13068-015-0387-8)
Supplement: Supplementary file 4 — 10.1186/s13068-015-0387-8 Common proteins between RWS and xylan metasecretomes. [file 13068_2015_387_MOESM4_ESM.xls]

## Sheet: WS_Xylan_Common_22
Read ID representative	Lengh in amino acids	Best PSI-BLAST hit vs. NCBI [organism source]	Total score	Query coverage	E-value	Identity	Accession No.	Domain name	Accession No. Domain	Description Domain	E-value
HWI-M02024:25:000000000-A6PRD:1:1111:21488:14072_1_466_+	154	membrane protein [Sphingobacterium sp.]	297	0.99	6e-91	0.97	gi|786225778|WP_045755908.1	OMP_RagA_SusC	TIGR04056	TonB-linked outer membrane protein, SusC/RagA family; This model describes a distinctive clade ...	1.12e-68
HWI-M02024:25:000000000-A6PRD:1:1104:24784:13272.2_21_250_-	75	TonB-dependent receptor [Flavobacterium sp.]	140	1	2e-36	0.89	gi|755745119|WP_042567128.1	OMP_RagA_SusC	TIGR04056	TonB-linked outer membrane protein, SusC/RagA family; This model describes a distinctive clade ...	1.12e-17
HWI-M02024:26:000000000-A68G6:1:1101:27172:12958_1_475_-	157	lipoprotein [Flavobacterium denitrificans]	297	1	3e-95	0.9	gi|652332380|WP_026729606.1	SusD-like_3	pfam14322	Starch-binding associating with outer membrane; SusD is a secreted starch-binding protein with ...	8.73e-08
HWI-M02024:26:000000000-A68G6:1:1105:6265:14019_1_409_+	135	hypothetical protein [Sphingobacterium sp.]	277	1	7e-92	1	gi|544762296|WP_021188486.1	OMP_b-brl_2	pfam13568	Outer membrane protein beta-barrel domain; This domain is found in a wide range of outer ...	1.47e-11
HWI-M02024:25:000000000-A6PRD:1:1113:17664:25149_1_331_-	109	aldehyde dehydrogenase [Sphingobacterium sp.]	197	0.91	1e-61	0.95	gi|740915742|WP_038700989.1	DUF4136	pfam13590	Domain of unknown function (DUF4136); This domain is found in bacterial lipoproteins. The ...	2.97e-13
HWI-M02024:25:000000000-A6PRD:1:1106:10428:25084.1_1_250_+	83	aldehyde dehydrogenase [Sphingobacterium sp.]	167	1	6e-50	0.95	gi|786223637|WP_045755040.1	DUF4136	pfam13590	Domain of unknown function (DUF4136); This domain is found in bacterial lipoproteins. The ...	7.4e-12
HWI-M02024:25:000000000-A6PRD:1:2114:13579:24086.1_1_250_+	82	carbohydrate-binding protein [Flavobacterium sp.]	156	1	5e-43	0.96	gi|495743247|WP_008467826.1	SusD	pfam07980	SusD family; This family includes several hypothetical proteins. It also contains RagB, a ...	1.02e-24
HWI-M02024:25:000000000-A6PRD:1:1111:16521:15290_1_458_+	152	flagellar motor protein MotB [Sphingobacterium sp.]	299	1	6e-97	1	gi|544764883|WP_021190732.1	OmpA_C-like	cd07185	Peptidoglycan binding domains similar to the C-terminal domain of outer-membrane protein OmpA; ...	1.31e-39
HWI-M02024:26:000000000-A68G6:1:1106:25850:12238.1_1_250_+	83	hypothetical protein [Sphingobacterium sp.]	157	1	6e-46	0.9	gi|544766375|WP_021191915.1	OMP_b-brl_2	pfam13568	Outer membrane protein beta-barrel domain; This domain is found in a wide range of outer ...	2.44e-06
HWI-M02024:25:000000000-A6PRD:1:1114:22839:19480_1_483_-	160	TonB-dependent receptor [Flavobacterium reichenbachii]	313	1	2e-97	0.98	gi|737714479|WP_035683325.1	OMP_RagA_SusC	TIGR04056	TonB-linked outer membrane protein, SusC/RagA family; This model describes a distinctive clade ...	6.7e-48
HWI-M02024:25:000000000-A6PRD:1:1107:14435:10206_1_457_+	151	pullulanase [Klebsiella oxytoca]	291	1	9e-93	0.97	gi|376377941|EHS90708.1	pullul_strch	TIGR02103	alpha-1,6-glucosidases, pullulanase-type; Members of this protein family include secreted (or ...	7.05e-79
HWI-M02024:26:000000000-A68G6:1:1107:16578:2089_1_388_-	128	flagellar motor protein MotB [Sphingobacterium sp.]	244	1	6e-76	0.94	gi|740916617|WP_038701864.1	PRK10893	PRK10893	lipopolysaccharide exporter periplasmic protein; Provisional	0.00249
HWI-M02024:25:000000000-A6PRD:1:1101:7203:10648.1_1_250_+	82	carbohydrate-binding protein [Flavobacterium sp.]	146	1	2e-39	0.88	gi|755745116|WP_042567127.1	SusD-like_3	pfam14322	Starch-binding associating with outer membrane; SusD is a secreted starch-binding protein with ...	0.000575
HWI-M02024:25:000000000-A6PRD:1:2103:17680:28436_1_390_+	129	glyceraldehyde-3-phosphate dehydrogenase [Sphingobacterium sp.]	243	1	3e-77	0.95	gi|740912935|WP_038698182.1	PLN02272	PLN02272	glyceraldehyde-3-phosphate dehydrogenase	9.47e-75
HWI-M02024:25:000000000-A6PRD:1:2107:6854:7708.1_1_250_+	83	TonB-dependent receptor [Flavobacterium sp.]	157	1	3e-42	0.9	gi|755745119|WP_042567128.1	OMP_RagA_SusC	TIGR04056	TonB-linked outer membrane protein, SusC/RagA family; This model describes a distinctive clade ...	4.62e-22
HWI-M02024:25:000000000-A6PRD:1:2111:6707:18658.2_1_250_-	82	hypothetical protein [Sphingobacterium sp.]	172	1	3e-52	1	gi|544765087|WP_021190911.1	ND	ND	ND	ND
HWI-M02024:26:000000000-A68G6:1:2110:11506:17388.2_1_229_+	75	molecular chaperone GroEL [Rhizobium leguminosarum]	143	1	1e-40	0.97	gi|739282898|WP_037145683.1	groEL	PRK00013	chaperonin GroEL; Reviewed	3.48e-49
HWI-M02024:26:000000000-A68G6:1:1102:26140:15483_1_408_-	135	hypothetical protein [Sphingobacterium sp.]	267	1	2e-87	0.99	gi|544766390|WP_021191930.1	ND	ND	ND	ND
HWI-M02024:25:000000000-A6PRD:1:2109:21288:6574_1_458_+	152	superoxide dismutase [Sphingobacterium sp.]	317	1	1e-107	1	gi|544766379|WP_021191919.1	SodA	COG0605	Superoxide dismutase [Inorganic ion transport and metabolism]; linked to 3D-structure	1.17e-76
HWI-M02024:26:000000000-A68G6:1:2101:3711:10539_1_402_+	132	aldehyde dehydrogenase [Sphingobacterium sp.]	181	0.68	1e-54	0.96	gi|786223637|WP_045755040.1	DUF4136	pfam13590	Domain of unknown function (DUF4136); This domain is found in bacterial lipoproteins. The ...	7.06e-13
HWI-M02024:26:000000000-A68G6:1:2107:6640:6702_57_485_-	141	flagellar motor protein MotB [Sphingobacterium sp.]	276	1	3e-88	1	gi|544764883|WP_021190732.1	OmpA_C-like	cd07185	Peptidoglycan binding domains similar to the C-terminal domain of outer-membrane protein OmpA; ...	7.73e-42
HWI-M02024:26:000000000-A68G6:1:2114:17219:9375.2_1_250_+	82	membrane protein [Sphingobacterium sp.]	154	1	3e-41	0.89	gi|786225778|WP_045755908.1	ND	ND	ND	ND
